# Supplementary material for: Prevalence, indications, and outcomes of operative vaginal deliveries among mothers who gave birth in Ethiopia: A systematic review and meta-analysis
Source: Front Glob Womens Health. 2022 Sep 22;3:948288. doi: 10.3389/fgwh.2022.948288 (PMC9535624; doi:10.3389/fgwh.2022.948288)
Supplement: Supplementary file 5 [file Table_3.xlsx]

## Sheet: PubMed_Timeline_Results_by_Year
Search query: (((("forceps delivery"[All Fields]) OR (Vacuum delivery)) OR ("operative delivery"[All Fields])) OR ("instrumental delivery"[All Fields])) AND ("ethiopia"[All Fields])
Year	Count
2022	1
2021	8
2020	9
2019	5
2018	3
2017	3
2015	1
2014	1
2012	1
2009	1
2008	1
2006	2
2002	2
1999	1
1989	1
1970	1
